# Supplementary material for: Toxicological Activities of Pteridium aquilinum Rhizomes and Fiddleheads in HPV16-Transgenic Mice
Source: Biology (Basel). 2026 Jun 22;15(12):976. doi: 10.3390/biology15120976 (PMC13296977; doi:10.3390/biology15120976)
Supplement: Supplementary file 1 [file biology-15-00976-s001.zip]

Archive with 1 entries (1 files):
- biology-4339857-supplementary.pdf
